# Supplementary material for: Clinical use of polygenic risk scores for detection of peripheral artery disease and cardiovascular events
Source: PLoS One. 2024 May 17;19(5):e0303610. doi: 10.1371/journal.pone.0303610 (PMC11101066; doi:10.1371/journal.pone.0303610)
Supplement: S2 File — (ZIP) [file pone.0303610.s002.zip]

Archive with 2 entries (2 files):
- PAD_PRS.md5
- PAD_PRS.tar.gz
