# Supplementary material for: Clinical use of polygenic risk scores for detection of peripheral artery disease and cardiovascular events
Source: PLoS One. 2024 May 17;19(5):e0303610. doi: 10.1371/journal.pone.0303610 (PMC11101066; doi:10.1371/journal.pone.0303610)
Supplement: S2 File — (ZIP) [file pone.0303610.s002.zip › PAD_PRS.md5]

MD5 (PAD_PRS.tar.gz) = f53238d0deea063d612f35d8dbfb7dec
